# Supplementary material for: Identifying Spatial Co-occurrence in Healthy and InflAmed tissues (ISCHIA)
Source: Mol Syst Biol. 2024 Jan 15;20(2):98–119. doi: 10.1038/s44320-023-00006-5 (PMC10897385; doi:10.1038/s44320-023-00006-5)
Supplement: Supplementary file 2 — Dataset EV1 [file 44320_2023_6_MOESM2_ESM.xlsx]

## Sheet: Sheet1
Co-occurrence analysis of LR genes within CC5, identified positively co-occurring pairs (FDR < 0.05), and ranked them based on the correlation of their expression (see Methods, top 20 shown in Fig 3A).

## Sheet: Sheet 1
from	to	correlation	ligand_FC	Receptor_FC	pair
RPS19	RPSA	0.622708	1.5759	1.5928	RPS19_RPSA
LGALS3	ITGB4	0.566266	0.299	0.3111	LGALS3_ITGB4
FN1	ITGA5	0.534826	7.6666	2.0629	FN1_ITGA5
CDHR5	CDHR2	0.532982	0.2741	0.2697	CDHR5_CDHR2
MIF	CD74	0.527395	1.0678	0.7763	MIF_CD74
HLA-E	PLXNB2	0.50122	0.4968	0.4432	HLA-E_PLXNB2
TNC	ITGA5	0.500683	2.7079	2.0629	TNC_ITGA5
DSG2	DSC2	0.496735	0.3256	0.2834	DSG2_DSC2
DSG2	LSR	0.487721	0.3256	0.3227	DSG2_LSR
HLA-E	ITGA6	0.478052	0.4968	0.4027	HLA-E_ITGA6
DSC2	LSR	0.47126	0.2834	0.3227	DSC2_LSR
CDH1	DDR1	0.469072	0.2957	0.3737	CDH1_DDR1
DSG2	ITPR3	0.467407	0.3256	0.3857	DSG2_ITPR3
ITGB1	CD151	0.458204	0.7666	0.6723	ITGB1_CD151
LGALS3	TFRC	0.452539	0.299	0.6533	LGALS3_TFRC
CALM1	RPSA	0.449078	0.8035	1.5928	CALM1_RPSA
LGALS3	GPR35	0.446658	0.299	0.3853	LGALS3_GPR35
CDH1	PTPRF	0.446444	0.2957	0.4189	CDH1_PTPRF
PSAP	LRP1	0.430314	0.7273	0.7619	PSAP_LRP1
PLXNB2	MST1R	0.430103	0.4432	0.3462	PLXNB2_MST1R
ITGB1	ITGA5	0.426171	0.7666	2.0629	ITGB1_ITGA5
ITGB1	RACK1	0.416868	0.7666	1.3242	ITGB1_RACK1
HLA-A	ERBB3	0.407491	0.422	0.3826	HLA-A_ERBB3
HSP90B1	LDLR	0.406411	0.6609	0.4658	HSP90B1_LDLR
DSC2	EPHA2	0.400659	0.2834	0.3082	DSC2_EPHA2
DSG2	EPHA2	0.395843	0.3256	0.3082	DSG2_EPHA2
LAMC2	ITGA6	0.388532	0.2331	0.4027	LAMC2_ITGA6
CALM1	MYLK	0.382219	0.8035	6.9341	CALM1_MYLK
LAMC2	ITGB4	0.382081	0.2331	0.3111	LAMC2_ITGB4
GRN	TNFRSF1A	0.381772	0.4969	0.5146	GRN_TNFRSF1A
DSG2	LRP10	0.380141	0.3256	0.3853	DSG2_LRP10
EFNA2	EPHA2	0.379427	0.3089	0.3082	EFNA2_EPHA2
LGALS3	ITGA2	0.363036	0.299	0.2842	LGALS3_ITGA2
APP	ITGA6	0.359768	0.8067	0.4027	APP_ITGA6
LGALS3	CFTR	0.353109	0.299	0.7593	LGALS3_CFTR
MIF	TNFRSF14	0.351813	1.0678	0.5812	MIF_TNFRSF14
CALR	ITGA3	0.351501	0.5798	0.422	CALR_ITGA3
EFNB2	SDC1	0.349621	0.4064	0.3926	EFNB2_SDC1
CALR	CD44	0.347358	0.5798	1.2159	CALR_CD44
TNC	ITGA7	0.346536	2.7079	6.6652	TNC_ITGA7
CALR	LGR4	0.342994	0.5798	0.4082	CALR_LGR4
MDK	SDC1	0.34187	0.3543	0.3926	MDK_SDC1
GSTP1	CD44	0.341363	1.1269	1.2159	GSTP1_CD44
HSPG2	LRP1	0.341103	1.004	0.7619	HSPG2_LRP1
CALR	ITGAV	0.340767	0.5798	0.5643	CALR_ITGAV
ADAM9	ITGA6	0.340546	0.3974	0.4027	ADAM9_ITGA6
CALM1	TNFRSF1A	0.339743	0.8035	0.5146	CALM1_TNFRSF1A
CDH1	MET	0.337414	0.2957	0.3197	CDH1_MET
ITGB1	ITGA1	0.336803	0.7666	1.193	ITGB1_ITGA1
A2M	LRP1	0.334081	1.3269	0.7619	A2M_LRP1
CALR	LRP1	0.333128	0.5798	0.7619	CALR_LRP1
CDH1	ERBB2	0.3327	0.2957	0.5286	CDH1_ERBB2
HSP90B1	ERBB2	0.331831	0.6609	0.5286	HSP90B1_ERBB2
DSG2	FZD5	0.331352	0.3256	0.3637	DSG2_FZD5
GRN	SORT1	0.32977	0.4969	0.454	GRN_SORT1
APP	SDC1	0.326572	0.8067	0.3926	APP_SDC1
CDH1	CFTR	0.325792	0.2957	0.7593	CDH1_CFTR
COL4A1	ITGA1	0.323038	1.0825	1.193	COL4A1_ITGA1
LGALS3	SLC1A5	0.322689	0.299	0.965	LGALS3_SLC1A5
EFNA1	EPHA2	0.322504	0.299	0.3082	EFNA1_EPHA2
EFNB2	EPHA2	0.321337	0.4064	0.3082	EFNB2_EPHA2
APP	TNFRSF14	0.320591	0.8067	0.5812	APP_TNFRSF14
COL1A1	ITGA5	0.320297	1.578	2.0629	COL1A1_ITGA5
SAA1	F2RL1	0.320092	0.3229	0.3176	SAA1_F2RL1
CALR	NCSTN	0.317332	0.5798	0.5498	CALR_NCSTN
CALM2	MYLK	0.315323	0.6166	6.9341	CALM2_MYLK
TNFSF13	TNFRSF14	0.314216	0.4518	0.5812	TNFSF13_TNFRSF14
PSAP	SORT1	0.314122	0.7273	0.454	PSAP_SORT1
SERPING1	LRP1	0.312455	1.8266	0.7619	SERPING1_LRP1
TIMP1	LRP1	0.312347	0.8163	0.7619	TIMP1_LRP1
COL18A1	ITGA5	0.310973	1.4754	2.0629	COL18A1_ITGA5
LAMB2	ITGA7	0.309541	2.1954	6.6652	LAMB2_ITGA7
DSC2	FZD5	0.309534	0.2834	0.3637	DSC2_FZD5
LAMC2	ITGA3	0.306496	0.2331	0.422	LAMC2_ITGA3
FN1	SDC2	0.304167	7.6666	1.5624	FN1_SDC2
HSP90B1	LRP1	0.302962	0.6609	0.7619	HSP90B1_LRP1
ARF1	CD44	0.302771	0.6026	1.2159	ARF1_CD44
PTPRF	ERBB2	0.301209	0.4189	0.5286	PTPRF_ERBB2
LAMC2	ITGA2	0.298731	0.2331	0.2842	LAMC2_ITGA2
CLSTN1	TFRC	0.297879	0.4147	0.6533	CLSTN1_TFRC
PTPRF	RACK1	0.297422	0.4189	1.3242	PTPRF_RACK1
PLXNB2	MET	0.297396	0.4432	0.3197	PLXNB2_MET
FN1	RPSA	0.296758	7.6666	1.5928	FN1_RPSA
APP	LRP1	0.294236	0.8067	0.7619	APP_LRP1
VEGFA	PTK2B	0.292798	0.3558	0.3663	VEGFA_PTK2B
EFNB1	EPHA2	0.291437	0.3805	0.3082	EFNB1_EPHA2
HLA-E	PLXNA3	0.291283	0.4968	0.4565	HLA-E_PLXNA3
ITGB1	ITGAV	0.290874	0.7666	0.5643	ITGB1_ITGAV
PTPRF	MET	0.289751	0.4189	0.3197	PTPRF_MET
ARF1	INSR	0.289177	0.6026	0.4856	ARF1_INSR
DSG2	INSR	0.289161	0.3256	0.4856	DSG2_INSR
ITGB1	DAG1	0.284921	0.7666	0.9327	ITGB1_DAG1
CALR	LRP5	0.282622	0.5798	0.5531	CALR_LRP5
APP	TNFRSF21	0.282603	0.8067	0.3807	APP_TNFRSF21
LAMB2	RPSA	0.282336	2.1954	1.5928	LAMB2_RPSA
CCL19	CCR7	0.282164	5.2504	4.3176	CCL19_CCR7
THBS1	LRP1	0.282117	2.2871	0.7619	THBS1_LRP1
APP	TGFBR2	0.281797	0.8067	1.4557	APP_TGFBR2
DSC2	INSR	0.281257	0.2834	0.4856	DSC2_INSR
ADM	VIPR1	0.280682	0.33	0.357	ADM_VIPR1
ITGB1	ITGA7	0.279914	0.7666	6.6652	ITGB1_ITGA7
CCL19	CXCR4	0.277925	5.2504	1.7586	CCL19_CXCR4
ITGB1	FAT1	0.277065	0.7666	0.472	ITGB1_FAT1
ITGB1	CD46	0.276389	0.7666	0.6991	ITGB1_CD46
JAG1	CD46	0.27474	0.6066	0.6991	JAG1_CD46
EFNB2	FZD5	0.27413	0.4064	0.3637	EFNB2_FZD5
CDH1	SLC1A5	0.273953	0.2957	0.965	CDH1_SLC1A5
LGALS3	PTPRK	0.273676	0.299	0.5943	LGALS3_PTPRK
ADAM9	ITGA3	0.273277	0.3974	0.422	ADAM9_ITGA3
APP	F2RL1	0.272548	0.8067	0.3176	APP_F2RL1
RTN4	EPHA2	0.272019	0.6052	0.3082	RTN4_EPHA2
EDN3	F2RL1	0.271814	0.3096	0.3176	EDN3_F2RL1
TNFSF13	TNFRSF1A	0.269506	0.4518	0.5146	TNFSF13_TNFRSF1A
GMFB	ITPR3	0.269398	0.478	0.3857	GMFB_ITPR3
ARF1	LRP5	0.268101	0.6026	0.5531	ARF1_LRP5
HSPG2	DAG1	0.267756	1.004	0.9327	HSPG2_DAG1
CDH1	RACK1	0.267038	0.2957	1.3242	CDH1_RACK1
APP	EPHA2	0.266675	0.8067	0.3082	APP_EPHA2
ANXA1	CD44	0.266012	0.3935	1.2159	ANXA1_CD44
LAMC2	CD151	0.264724	0.2331	0.6723	LAMC2_CD151
CEACAM1	INSR	0.264669	0.2126	0.4856	CEACAM1_INSR
CLSTN1	LRP1	0.264204	0.4147	0.7619	CLSTN1_LRP1
PTPRF	INSR	0.264055	0.4189	0.4856	PTPRF_INSR
RTN4	CD44	0.262997	0.6052	1.2159	RTN4_CD44
AIMP1	RACK1	0.261591	0.9685	1.3242	AIMP1_RACK1
LGALS3	NPTN	0.260684	0.299	0.6959	LGALS3_NPTN
FAT1	CFTR	0.260137	0.472	0.7593	FAT1_CFTR
APP	NCSTN	0.259663	0.8067	0.5498	APP_NCSTN
PTPRC	CXCR4	0.259302	1.0454	1.7586	PTPRC_CXCR4
APOE	LRP1	0.257992	0.9203	0.7619	APOE_LRP1
CDH1	NCSTN	0.256995	0.2957	0.5498	CDH1_NCSTN
HLA-A	EGFR	0.254386	0.422	0.5624	HLA-A_EGFR
ITGB1	NCSTN	0.254126	0.7666	0.5498	ITGB1_NCSTN
HLA-DRA	SCARB1	0.253248	0.6319	0.7193	HLA-DRA_SCARB1
GSTP1	LRP5	0.253189	1.1269	0.5531	GSTP1_LRP5
CLSTN1	IGF2R	0.252426	0.4147	0.5617	CLSTN1_IGF2R
PSEN1	NCSTN	0.252341	0.4046	0.5498	PSEN1_NCSTN
CALM1	INSR	0.251935	0.8035	0.4856	CALM1_INSR
LRPAP1	LRP1	0.251262	0.7814	0.7619	LRPAP1_LRP1
HSP90B1	EGFR	0.250003	0.6609	0.5624	HSP90B1_EGFR
LGALS3	EGFR	0.24961	0.299	0.5624	LGALS3_EGFR
ITGB1	CD47	0.249487	0.7666	0.7161	ITGB1_CD47
MDK	LRP1	0.2494	0.3543	0.7619	MDK_LRP1
CALR	EGFR	0.248542	0.5798	0.5624	CALR_EGFR
YARS	RPSA	0.248344	1.0272	1.5928	YARS_RPSA
EFNB1	FZD5	0.247824	0.3805	0.3637	EFNB1_FZD5
A2M	TNFRSF14	0.247341	1.3269	0.5812	A2M_TNFRSF14
DSG2	DLG1	0.247171	0.3256	0.5061	DSG2_DLG1
L1CAM	PRNP	0.246261	6.0353	3.444	L1CAM_PRNP
LRPAP1	LDLR	0.245234	0.7814	0.4658	LRPAP1_LDLR
MDK	SDC4	0.245124	0.3543	0.5539	MDK_SDC4
PIK3CB	ITGB4	0.244402	0.4931	0.3111	PIK3CB_ITGB4
PLXNB2	PTPRK	0.244259	0.4432	0.5943	PLXNB2_PTPRK
LIPH	LRP5	0.243779	0.2671	0.5531	LIPH_LRP5
EFNB1	ERBB2	0.242775	0.3805	0.5286	EFNB1_ERBB2
GRN	TNFRSF1B	0.242484	0.4969	0.9002	GRN_TNFRSF1B
HSPG2	FGFR1	0.242126	1.004	2.7344	HSPG2_FGFR1
SAA1	SELENOS	0.241588	0.3229	0.4751	SAA1_SELENOS
ARF1	PLD2	0.241533	0.6026	0.4766	ARF1_PLD2
EFNB2	INSR	0.241269	0.4064	0.4856	EFNB2_INSR
CXCL16	BDKRB2	0.240107	0.4197	0.4714	CXCL16_BDKRB2
CLSTN1	CD47	0.240052	0.4147	0.7161	CLSTN1_CD47
ITGB1	IGF2R	0.239761	0.7666	0.5617	ITGB1_IGF2R
CEACAM1	PTPN6	0.239577	0.2126	0.6818	CEACAM1_PTPN6
ITGA4	CXCR4	0.239299	0.9467	1.7586	ITGA4_CXCR4
COPA	SORT1	0.238954	0.6515	0.454	COPA_SORT1
COL1A1	ITGA1	0.238624	1.578	1.193	COL1A1_ITGA1
ITGB1	ITGA6	0.238622	0.7666	0.4027	ITGB1_ITGA6
HLA-A	CD8A	0.238108	0.422	0.7946	HLA-A_CD8A
VEGFB	ITGB1	0.238062	1.9072	0.7666	VEGFB_ITGB1
AREG	ERBB3	0.238008	0.3172	0.3826	AREG_ERBB3
NECTIN2	TNFRSF12A	0.237655	0.4271	0.7321	NECTIN2_TNFRSF12A
CALR	ITGA5	0.237287	0.5798	2.0629	CALR_ITGA5
ITGB1	JAM3	0.237118	0.7666	2.5963	ITGB1_JAM3
ADAM9	ITGAV	0.236606	0.3974	0.5643	ADAM9_ITGAV
ITGB1	PLAUR	0.236304	0.7666	0.2541	ITGB1_PLAUR
HSP90B1	TNFRSF1B	0.236194	0.6609	0.9002	HSP90B1_TNFRSF1B
ADM	GIPR	0.2355	0.33	0.2564	ADM_GIPR
CCL21	CXCR4	0.235117	3.4761	1.7586	CCL21_CXCR4
HLA-DRA	CD4	0.234463	0.6319	0.8258	HLA-DRA_CD4
ANXA1	MET	0.23441	0.3935	0.3197	ANXA1_MET
COPA	NCSTN	0.234027	0.6515	0.5498	COPA_NCSTN
TGFB1	ENG	0.232994	1.2459	1.0912	TGFB1_ENG
DSC2	DLG1	0.232871	0.2834	0.5061	DSC2_DLG1
ANXA1	F2RL1	0.232722	0.3935	0.3176	ANXA1_F2RL1
PTPRC	CD2	0.23224	1.0454	0.762	PTPRC_CD2
AIMP1	RRBP1	0.231931	0.9685	0.4375	AIMP1_RRBP1
LRPAP1	SORT1	0.230955	0.7814	0.454	LRPAP1_SORT1
CCL28	BDKRB2	0.230725	0.3375	0.4714	CCL28_BDKRB2
PSAP	ERBB2	0.230293	0.7273	0.5286	PSAP_ERBB2
ITGB1	ITGA3	0.230175	0.7666	0.422	ITGB1_ITGA3
HLA-E	CD8A	0.229985	0.4968	0.7946	HLA-E_CD8A
HMGB2	CD44	0.229311	1.5964	1.2159	HMGB2_CD44
NAMPT	INSR	0.228797	0.6169	0.4856	NAMPT_INSR
ITGB2	ICAM1	0.228719	0.8643	0.7118	ITGB2_ICAM1
APP	SORL1	0.228637	0.8067	0.4099	APP_SORL1
ANXA1	PTPRF	0.227919	0.3935	0.4189	ANXA1_PTPRF
ICAM1	IL2RG	0.22726	0.7118	0.4512	ICAM1_IL2RG
NCAM1	L1CAM	0.22674	3.9708	6.0353	NCAM1_L1CAM
COL1A1	CD44	0.22668	1.578	1.2159	COL1A1_CD44
ITGB1	SLC1A5	0.226585	0.7666	0.965	ITGB1_SLC1A5
DSG2	EGFR	0.224414	0.3256	0.5624	DSG2_EGFR
EFNB1	INSR	0.223711	0.3805	0.4856	EFNB1_INSR
HMGB2	ITPR3	0.223517	1.5964	0.3857	HMGB2_ITPR3
C3	LRP1	0.223236	3.8774	0.7619	C3_LRP1
SAA1	BDKRB2	0.222992	0.3229	0.4714	SAA1_BDKRB2
PTPRF	EGFR	0.222876	0.4189	0.5624	PTPRF_EGFR
VEGFA	ITGAV	0.222451	0.3558	0.5643	VEGFA_ITGAV
CALR	IL7R	0.222386	0.5798	1.2224	CALR_IL7R
CDH1	EGFR	0.221999	0.2957	0.5624	CDH1_EGFR
HSP90B1	AMFR	0.221695	0.6609	0.6733	HSP90B1_AMFR
ITGB2	ITGAX	0.221513	0.8643	0.7743	ITGB2_ITGAX
ITGB1	ENG	0.221043	0.7666	1.0912	ITGB1_ENG
PVR	CDH1	0.219624	0.7372	0.2957	PVR_CDH1
HLA-DRA	PLXNA1	0.219381	0.6319	0.7526	HLA-DRA_PLXNA1
PLAU	PLAUR	0.21925	0.6342	0.2541	PLAU_PLAUR
LAMB1	ITGA6	0.218954	0.8431	0.4027	LAMB1_ITGA6
CXCL5	PIGR	0.216849	0.2456	0.3943	CXCL5_PIGR
PTPRC	CD44	0.21669	1.0454	1.2159	PTPRC_CD44
COL18A1	ITGAV	0.216321	1.4754	0.5643	COL18A1_ITGAV
TNC	SDC3	0.215887	2.7079	1.2779	TNC_SDC3
HLA-F	CD8A	0.214965	0.4074	0.7946	HLA-F_CD8A
GRN	EGFR	0.214818	0.4969	0.5624	GRN_EGFR
CD99	EPHA7	0.213844	1.6053	29.2958	CD99_EPHA7
SEMA4D	PLXNB2	0.213664	0.6634	0.4432	SEMA4D_PLXNB2
PIK3CB	ERBB3	0.212325	0.4931	0.3826	PIK3CB_ERBB3
ITGB1	EPHA2	0.212064	0.7666	0.3082	ITGB1_EPHA2
MIF	EGFR	0.210986	1.0678	0.5624	MIF_EGFR
ITGB1	SDC1	0.210808	0.7666	0.3926	ITGB1_SDC1
TNFSF10	PIK3CB	0.210699	0.3412	0.4931	TNFSF10_PIK3CB
APP	EGFR	0.210209	0.8067	0.5624	APP_EGFR
THBS1	ITGAV	0.210021	2.2871	0.5643	THBS1_ITGAV
CALM1	EGFR	0.208873	0.8035	0.5624	CALM1_EGFR
PECAM1	CXCR4	0.208794	1.2855	1.7586	PECAM1_CXCR4
LAMB1	ITGB4	0.208394	0.8431	0.3111	LAMB1_ITGB4
PLAT	LRP1	0.207984	0.648	0.7619	PLAT_LRP1
L1CAM	ITGA5	0.207852	6.0353	2.0629	L1CAM_ITGA5
CCL20	BDKRB2	0.207015	0.3737	0.4714	CCL20_BDKRB2
LAMB1	PTPRF	0.206652	0.8431	0.4189	LAMB1_PTPRF
ITGA4	ITGB7	0.206086	0.9467	0.6874	ITGA4_ITGB7
ITGB1	PTK2B	0.205889	0.7666	0.3663	ITGB1_PTK2B
MMP9	CD44	0.203478	0.7826	1.2159	MMP9_CD44
APP	BDKRB2	0.203441	0.8067	0.4714	APP_BDKRB2
CXCL13	CXCR4	0.203181	2.8877	1.7586	CXCL13_CXCR4
ITGA4	CD44	0.203007	0.9467	1.2159	ITGA4_CD44
ITGB2	ITGAL	0.202578	0.8643	0.8357	ITGB2_ITGAL
CALR	FAS	0.202205	0.5798	0.8792	CALR_FAS
PLAU	CD44	0.201954	0.6342	1.2159	PLAU_CD44
ANXA1	BDKRB2	0.201346	0.3935	0.4714	ANXA1_BDKRB2
CCL21	CCR7	0.201337	3.4761	4.3176	CCL21_CCR7
AGT	F2RL1	0.201287	0.4205	0.3176	AGT_F2RL1
GRN	CFTR	0.200457	0.4969	0.7593	GRN_CFTR
