# Supplementary material for: Identifying Spatial Co-occurrence in Healthy and InflAmed tissues (ISCHIA)
Source: Mol Syst Biol. 2024 Jan 15;20(2):98–119. doi: 10.1038/s44320-023-00006-5 (PMC10897385; doi:10.1038/s44320-023-00006-5)
Supplement: Supplementary file 3 — Source Data Fig. 2 [file 44320_2023_6_MOESM3_ESM.zip]

Archive with 2 entries (2 files):
- Fig 2F.xlsx
- __MACOSX/._Fig 2F.xlsx
