# Supplementary material for: Identifying Spatial Co-occurrence in Healthy and InflAmed tissues (ISCHIA)
Source: Mol Syst Biol. 2024 Jan 15;20(2):98–119. doi: 10.1038/s44320-023-00006-5 (PMC10897385; doi:10.1038/s44320-023-00006-5)
Supplement: Supplementary file 3 — Source Data Fig. 2 [file 44320_2023_6_MOESM3_ESM.zip › Fig 2F.xlsx]

## Sheet: M cells numbers Fig 2F
Slide	Counts	Condition
A2-1_R2	4.89	colitis
A2-2_R1	7.79	healthy
B1-1_R1	4.49	colitis
B1-1_R2	5.41	healthy
B1-3_R1	0	colitis
B2-1_R1	14.15	colitis
B2-1_R2	9.73	healthy
B2-2_R1	0.03	healthy
C1-1_R1	6.4	healthy
C1-1_R2	7.97	healthy
C1-2_R1	6.6	healthy
C1-3_R1	13.02	colitis
C1-4_R1	10.34	colitis
C2-1_R2	7.58	colitis
C2-2_R1	0	colitis
C2-3_R1	0	colitis
C2-4_R1	8.76	healthy
C2-5_R1	10.11	healthy

## Sheet: Fibroblast numbers Fig 2F
Slide	Counts	Condition
A2-1_R2	1.33	colitis
A2-2_R1	7.34	healthy
B1-1_R1	9.43	colitis
B1-1_R2	10.94	healthy
B1-3_R1	20.97	colitis
B2-1_R1	6.24	colitis
B2-1_R2	6.26	healthy
B2-2_R1	24.43	healthy
C1-1_R1	15.78	healthy
C1-1_R2	4.23	healthy
C1-2_R1	20.87	healthy
C1-3_R1	11.2	colitis
C1-4_R1	15.17	colitis
C2-1_R2	3.03	colitis
C2-2_R1	25.72	colitis
C2-3_R1	0	colitis
C2-4_R1	7.46	healthy
C2-5_R1	10.74	healthy
